# Supplementary material for: TNFRSF11B modulates Marek’s disease virus infection by regulating apoptosis in chicken embryo fibroblasts
Source: Front Vet Sci. 2026 Feb 5;13:1727743. doi: 10.3389/fvets.2026.1727743 (PMC12916386; doi:10.3389/fvets.2026.1727743)
Supplement: Supplementary Table S1 — DEG list in the poly I:C treatment group compared with control group. [file Table_1.xls]

## Sheet: Sheet1
ID	gene_name	Treat_vs_NC.log2FC	pvalue
ENSGALG00000046879.1	ENSGALG00000046879	3.42066	1.08501e-21
ENSGALG00000010152.6	TSPAN8	3.41766	1.6646e-10
ENSGALG00000011668.4	IL8L1	3.40316	0
ENSGALG00000026098.3	IL8	3.31524	0
ENSGALG00000001437.6	NTM	3.03757	3.2176e-57
ENSGALG00000030907.2	CSF3	3.00355	6.13653e-295
ENSGALG00000050993.1	ENSGALG00000050993	2.95512	8.03312e-08
ENSGALG00000003003.6	CCL20	2.79112	1.7388e-17
ENSGALG00000013033.7	ENSGALG00000013033	2.54963	3.57144e-54
ENSGALG00000002553.6	PCDH1	2.3786	1.65338e-09
ENSGALG00000015419.5	PENK	2.37568	5.24203e-107
ENSGALG00000040832.2	CFD	2.32987	1.10209e-36
ENSGALG00000008997.6	STEAP4	2.2596	9.3008e-60
ENSGALG00000006425.7	SLC6A6	2.20964	7.30025e-169
ENSGALG00000038995.2	GRIA4	2.20571	1.17692e-13
ENSGALG00000038372.2	PRDM8	2.20552	7.6446e-11
ENSGALG00000046481.2	ENSGALG00000046481	2.12304	2.49289e-39
ENSGALG00000042570.2	ENSGALG00000042570	2.05687	1.9511e-07
ENSGALG00000046160.2	ENSGALG00000046160	2.05386	3.20848e-271
ENSGALG00000046313.2	DNASE1L2	2.03757	3.45082e-11
novel.321	--	2.03209	6.38779e-07
ENSGALG00000019552.5	SERPINB10	2.01283	7.77578e-114
ENSGALG00000045478.2	ENSGALG00000045478	2.01158	2.68926e-36
ENSGALG00000054736.1	ENSGALG00000054736	2.0079	0.000189889
ENSGALG00000019555.5	SERPINB1	2.00088	1.63481e-13
ENSGALG00000001882.2	TNFRSF18	1.99219	2.08529e-05
ENSGALG00000053084.1	ENSGALG00000053084	1.97299	0.000389893
ENSGALG00000010163.6	LGR5	1.97196	6.35876e-08
ENSGALG00000004449.5	CYP3A5	1.96391	0.00034546
ENSGALG00000043605.2	BEST4	1.9621	2.68048e-05
ENSGALG00000036189.2	ANGPT2	1.95308	5.00493e-125
ENSGALG00000053053.1	AQP8	1.89775	0.000262617
ENSGALG00000041978.2	K123	1.88308	9.80355e-25
ENSGALG00000015332.6	CPLX1	1.87996	3.40681e-08
ENSGALG00000003323.7	NECAB2	1.87762	3.59024e-41
novel.11	--	1.86077	0.000165672
ENSGALG00000013993.7	VNN1	1.85886	6.37048e-33
ENSGALG00000050377.1	ENSGALG00000050377	1.83038	1.04205e-06
ENSGALG00000048781.1	ENSGALG00000048781	1.79222	0.00198131
ENSGALG00000006443.5	MADPRT1	1.78908	3.65053e-36
ENSGALG00000038546.3	ENSGALG00000038546	1.75058	0.00130853
ENSGALG00000011468.6	IGFBP5	1.7499	3.77834e-53
ENSGALG00000029940.2	IL1B	1.74224	2.00445e-14
ENSGALG00000026137.4	CDKN2B	1.73652	7.06997e-143
ENSGALG00000031398.3	ENSGALG00000031398	1.69463	1.08406e-67
ENSGALG00000005619.6	F3	1.66225	5.09506e-147
ENSGALG00000005995.7	SLC13A5	1.62964	4.00936e-05
ENSGALG00000033635.3	PTGS2	1.62689	1.12361e-108
ENSGALG00000007174.6	TNFSF15	1.62021	6.77913e-73
novel.903	--	1.6189	1.45985e-40
ENSGALG00000053860.1	ENSGALG00000053860	1.61335	4.23854e-05
ENSGALG00000034478.2	CCL4	1.61082	3.75542e-141
ENSGALG00000012866.7	SERPINB6	1.58027	3.842e-69
ENSGALG00000015055.6	SLC22A16	1.57104	7.50691e-20
ENSGALG00000027514.4	SCEL	1.53838	0.00047753
ENSGALG00000053262.1	HIST2H4B	1.51314	6.0519e-05
ENSGALG00000010769.6	HPGD	1.5042	4.93182e-07
ENSGALG00000050934.1	ENSGALG00000050934	1.48814	0.00175423
ENSGALG00000002982.5	SLC2A6	1.48448	5.10888e-67
ENSGALG00000012761.6	DRAM1	1.4787	1.95864e-19
ENSGALG00000007416.6	CD3E	1.46568	0.00242704
ENSGALG00000030376.3	DHRS3	1.43333	1.02044e-39
novel.51	--	1.4323	5.05707e-05
ENSGALG00000001035.6	ENSGALG00000001035	1.43228	0.00407689
ENSGALG00000032717.2	CCL4	1.42879	1.6209e-16
ENSGALG00000001933.5	CORO2A	1.41267	1.72255e-11
ENSGALG00000029212.2	PADI2	1.41256	0.00125512
novel.619	--	1.41253	3.50916e-08
ENSGALG00000010943.7	ENSGALG00000010943	1.38843	0.00063176
ENSGALG00000005102.6	CDH4	1.38321	0.00119872
ENSGALG00000051367.1	ENSGALG00000051367	1.36625	0.000126073
ENSGALG00000015079.6	UPK1B	1.35696	5.32256e-05
ENSGALG00000014182.4	ADORA2B	1.3545	2.66761e-21
ENSGALG00000030781.3	CA2	1.3509	4.4904e-08
ENSGALG00000000949.5	HBEGF	1.34934	8.9579e-39
novel.891	--	1.33534	0.0051931
ENSGALG00000029596.3	HAS2	1.33235	1.05005e-57
ENSGALG00000015404.5	ENSGALG00000015404	1.3259	4.68575e-06
ENSGALG00000028466.3	ENSGALG00000028466	1.31915	4.77155e-08
ENSGALG00000015388.6	PRDM1	1.31519	2.15112e-18
ENSGALG00000030344.2	ISYNA1	1.29858	5.91899e-113
ENSGALG00000015842.5	TIAM1	1.29663	4.59012e-14
ENSGALG00000027793.3	SCN9A	1.29067	2.92219e-14
ENSGALG00000052425.1	BATF3	1.29016	0.00401489
ENSGALG00000008514.8	DLL4	1.27397	0.00645705
ENSGALG00000051214.1	ENSGALG00000051214	1.27318	0.0050808
ENSGALG00000039354.2	VTG1	1.26685	0.000112976
ENSGALG00000015701.7	CXADR	1.2587	1.88415e-05
ENSGALG00000011805.6	ENSGALG00000011805	1.25834	3.5947e-55
novel.281	--	1.25271	0.00702069
ENSGALG00000032618.2	DUSP5	1.25129	2.59754e-38
ENSGALG00000006644.6	ENSGALG00000006644	1.24319	0.00447339
novel.72	--	1.234	0.000918129
ENSGALG00000016285.6	ENSGALG00000016285	1.23215	2.70194e-29
novel.433	--	1.23034	0.000994709
ENSGALG00000050699.1	ENSGALG00000050699	1.22648	1.0811e-05
ENSGALG00000048425.1	ENSGALG00000048425	1.22248	0.00483432
ENSGALG00000015877.7	SH3BGRL2	1.21338	1.56433e-09
ENSGALG00000037687.3	ENSGALG00000037687	1.191	0.00458941
ENSGALG00000012117.7	STEAP3	1.17515	0.00356142
ENSGALG00000050022.1	ENSGALG00000050022	1.16712	0.00237115
ENSGALG00000036390.2	PPP1R17	1.16311	1.62121e-15
ENSGALG00000003203.6	ENSGALG00000003203	1.15947	1.55665e-07
ENSGALG00000019553.4	SERPINB10B	1.15841	5.07617e-05
ENSGALG00000043027.3	HEPHL1	1.14203	3.22893e-06
ENSGALG00000029301.2	BMP2	1.13976	4.34229e-17
ENSGALG00000049928.1	ENSGALG00000049928	1.13942	0.000610528
ENSGALG00000014984.6	F2RL1	1.13646	5.8088e-76
novel.372	--	1.13322	3.12848e-134
ENSGALG00000053422.1	ENSGALG00000053422	1.13073	0.000179299
ENSGALG00000034111.2	FOXF1	1.12375	0.000115233
ENSGALG00000015233.7	ATP1B1	1.12137	5.03192e-25
novel.313	--	1.1184	4.32025e-46
ENSGALG00000048970.1	ENSGALG00000048970	1.1153	0.00358349
novel.245	--	1.11432	0.00024398
novel.304	--	1.11415	0.00214922
ENSGALG00000054598.1	ENSGALG00000054598	1.11201	0.0024656
ENSGALG00000004246.7	SLC6A4	1.10441	1.09957e-06
ENSGALG00000012975.7	IQSEC3	1.1037	4.7352e-05
ENSGALG00000016693.5	CSF2RA	1.10071	0.000590393
ENSGALG00000030940.3	BLB2	1.1002	0.00370141
ENSGALG00000005601.6	DNAH12	1.09461	1.09859e-08
ENSGALG00000015795.6	ADAMTS5	1.08249	2.2682e-13
ENSGALG00000006453.7	TF	1.07658	3.88159e-11
ENSGALG00000004221.6	IL22RA1	1.07598	1.60093e-34
ENSGALG00000052151.1	ENSGALG00000052151	1.06847	1.78447e-61
ENSGALG00000009995.6	AKAP6	1.06631	0.00426486
ENSGALG00000016992.6	HTR2A	1.05188	2.92406e-31
ENSGALG00000046326.2	IL1R2	1.05076	2.72325e-32
ENSGALG00000037400.3	ENSGALG00000037400	1.03921	0.000299226
ENSGALG00000055056.1	ENSGALG00000055056	1.03813	0.000185794
ENSGALG00000007785.6	PROK2	1.03743	2.69817e-07
ENSGALG00000005037.7	ENSGALG00000005037	1.03698	0.000217512
ENSGALG00000006511.4	BCL2A1	1.03109	0.00272681
novel.276	--	1.02913	2.33567e-06
novel.197	--	1.02865	1.74631e-47
ENSGALG00000014236.6	ATP8A1	1.02666	0.00510206
ENSGALG00000035901.3	GDF6	1.0261	2.24365e-19
ENSGALG00000033365.3	ALDH1A3	1.02418	7.93894e-05
ENSGALG00000036908.2	ENSGALG00000036908	1.0106	0.00696662
ENSGALG00000000535.6	ERRFI1	1.00606	1.00188e-48
ENSGALG00000003777.6	NELL1	-1.00273	2.66243e-08
ENSGALG00000023640.5	RSPO4	-1.0053	1.68519e-20
ENSGALG00000014528.4	ENO2	-1.00608	0.000376913
ENSGALG00000000667.6	EDN2	-1.00709	1.43531e-12
ENSGALG00000005401.7	WNT9A	-1.00768	1.62533e-10
ENSGALG00000014042.7	SSPN	-1.00834	2.37557e-06
ENSGALG00000002081.6	MMP28	-1.01031	5.70597e-07
ENSGALG00000007417.7	ODAD2	-1.01164	0.00365032
ENSGALG00000048776.1	ENSGALG00000048776	-1.0124	0.000952488
ENSGALG00000036412.3	TMEM108	-1.01273	0.00692607
ENSGALG00000045125.2	GP5	-1.01476	0.000114694
ENSGALG00000029047.3	TMEM204	-1.02014	1.58929e-18
ENSGALG00000011687.6	ENSGALG00000011687	-1.0218	1.60321e-15
ENSGALG00000011902.5	TAGLN	-1.02254	6.58491e-46
ENSGALG00000035182.2	CMKLR1	-1.02404	8.64314e-11
ENSGALG00000010133.6	PTCH2	-1.03098	0.000748675
ENSGALG00000043167.3	TNFRSF11B	-1.03385	8.40243e-31
ENSGALG00000030792.3	ENSGALG00000030792	-1.03806	0.000416746
ENSGALG00000004900.7	RFLNB	-1.04319	1.05968e-15
novel.374	--	-1.04804	4.60011e-08
ENSGALG00000037050.2	FABP3	-1.05381	0.000131138
ENSGALG00000033068.2	TLR21	-1.05606	6.91394e-05
ENSGALG00000010364.6	AADAC	-1.05939	0.00336971
ENSGALG00000003424.6	LMX1A	-1.06022	0.00555316
ENSGALG00000046358.2	FBLN7	-1.06047	1.84268e-06
ENSGALG00000007543.5	APCDD1L	-1.06128	8.74226e-12
novel.904	--	-1.06155	5.81825e-06
ENSGALG00000046708.1	PTGES	-1.06928	0.000370428
ENSGALG00000039822.2	RASSF10	-1.07372	0.000195344
ENSGALG00000006174.6	VSTM4	-1.08188	2.52626e-41
ENSGALG00000043433.2	SCX	-1.08335	6.05705e-15
ENSGALG00000015627.7	HAPLN1	-1.08466	0.00219912
ENSGALG00000008747.7	ITGA8	-1.08697	5.44529e-45
ENSGALG00000002525.7	RASGEF1A	-1.08703	1.22877e-05
ENSGALG00000043118.2	ATP10A	-1.08967	1.06043e-32
ENSGALG00000047313.1	ENSGALG00000047313	-1.09552	0.000440443
ENSGALG00000017195.6	PGR	-1.09714	9.69423e-05
ENSGALG00000016584.6	EGFL6	-1.10061	0.00468763
ENSGALG00000004398.6	CARD11	-1.10934	6.23982e-05
ENSGALG00000030377.3	MDFI	-1.10939	4.01558e-06
ENSGALG00000054143.1	ENSGALG00000054143	-1.11093	3.6529e-17
ENSGALG00000033391.3	ISL2	-1.11281	0.000900899
ENSGALG00000026736.3	OGN	-1.11397	0.000121432
ENSGALG00000012119.6	MARCO	-1.11635	5.45565e-06
novel.652	--	-1.12251	5.72034e-06
ENSGALG00000028459.4	FAM180A	-1.12281	0.000710992
ENSGALG00000004812.5	FAM129A	-1.13526	7.67698e-31
ENSGALG00000037939.2	ADGRG1	-1.13655	8.62867e-16
ENSGALG00000013414.6	PDLIM3	-1.13688	2.38378e-08
ENSGALG00000004722.7	ASPN	-1.13702	1.22942e-09
ENSGALG00000027069.3	TSC22D4	-1.13937	0.00669836
ENSGALG00000030175.3	FBXL2	-1.14142	1.41729e-05
ENSGALG00000047206.1	ENSGALG00000047206	-1.15179	5.56664e-10
ENSGALG00000045602.2	REM1	-1.15749	0.000567301
ENSGALG00000007511.4	ITGB2	-1.16137	0.00333462
ENSGALG00000012055.7	ENSGALG00000012055	-1.16222	3.21338e-07
ENSGALG00000026948.3	ADD2	-1.16975	0.00826291
ENSGALG00000027891.3	NREP	-1.18189	2.06174e-34
ENSGALG00000006575.5	VIPR2	-1.18206	7.92564e-05
novel.249	--	-1.18268	4.87021e-06
ENSGALG00000037193.2	HECW1	-1.18281	0.00741041
ENSGALG00000032506.2	GEM	-1.183	0.00389761
ENSGALG00000003473.6	SFRP1	-1.18459	1.16236e-18
ENSGALG00000035580.2	MPP2	-1.18814	3.91641e-06
ENSGALG00000011799.5	ENSGALG00000011799	-1.19207	0.000405253
ENSGALG00000030677.3	ABCG2	-1.2011	5.14183e-06
ENSGALG00000018998.5	UNC5A	-1.20378	0.00248232
ENSGALG00000007929.7	DIXDC1	-1.22128	4.8249e-05
ENSGALG00000008080.6	C1QTNF4	-1.2271	1.4468e-34
novel.730	--	-1.25241	0.00681199
ENSGALG00000006725.6	ACAN	-1.28537	7.27503e-17
ENSGALG00000017308.6	CHRDL2	-1.28572	2.76413e-05
ENSGALG00000035498.3	INPP5D	-1.28698	0.000932468
ENSGALG00000033017.2	C2orf88	-1.30086	0.00130521
ENSGALG00000034552.3	ENSGALG00000034552	-1.31057	6.08673e-06
ENSGALG00000027874.3	CHAC1	-1.31747	0.000110424
ENSGALG00000045305.2	ENSGALG00000045305	-1.32444	1.37873e-05
ENSGALG00000008306.5	FGL2	-1.32559	0.0011983
ENSGALG00000015089.6	GAP43	-1.32952	2.49355e-05
ENSGALG00000003283.6	ENSGALG00000003283	-1.33396	3.52619e-82
ENSGALG00000047057.1	ENSGALG00000047057	-1.33815	5.47582e-05
ENSGALG00000028015.4	HES1	-1.342	0.000826098
ENSGALG00000028627.3	TIMP3	-1.34251	3.04157e-56
ENSGALG00000006190.6	FHL1	-1.34376	1.20732e-56
ENSGALG00000000585.7	MYL4	-1.34446	2.19325e-07
ENSGALG00000014804.7	THBS4	-1.34666	0.000587544
ENSGALG00000047483.1	C1QTNF6	-1.35551	0.0041569
ENSGALG00000035856.2	CD48	-1.37404	0.00845261
novel.545	--	-1.38923	0.00156961
ENSGALG00000003567.6	FNDC5	-1.39342	0.00437154
novel.687	--	-1.39857	0.000461283
novel.660	--	-1.41225	6.49349e-34
novel.591	--	-1.4172	1.22619e-11
ENSGALG00000041808.2	ANO1	-1.42237	2.36642e-09
ENSGALG00000032410.3	CBFA2T3	-1.44144	6.0162e-08
ENSGALG00000051300.1	ENSGALG00000051300	-1.44662	9.39601e-07
ENSGALG00000013782.6	CDH7	-1.45176	0.00614717
ENSGALG00000041461.3	DNMT3B	-1.46065	0.0012534
ENSGALG00000041634.2	ACTG2	-1.46643	2.05852e-97
ENSGALG00000038364.3	CCN3	-1.47795	2.1584e-34
ENSGALG00000017183.6	MMP13	-1.50021	3.26779e-09
ENSGALG00000005672.6	SLC6A7	-1.51481	1.24286e-06
ENSGALG00000010233.7	SYNDIG1L	-1.51867	2.48892e-11
ENSGALG00000047100.1	ENSGALG00000047100	-1.51971	0.000761172
novel.146	--	-1.59389	2.74185e-17
ENSGALG00000037675.3	COL14A1	-1.60612	9.10268e-12
ENSGALG00000007786.5	DOK5	-1.61058	2.27588e-10
ENSGALG00000002931.6	REG4	-1.61691	0.00172488
ENSGALG00000053318.1	ENSGALG00000053318	-1.6431	3.70116e-08
ENSGALG00000008043.6	CORO2B	-1.65348	4.05111e-11
ENSGALG00000047383.1	CCN5	-1.66092	6.7065e-53
ENSGALG00000029606.2	MYH1E	-1.66799	1.03366e-22
ENSGALG00000011086.6	ACTA1	-1.67168	3.32478e-93
ENSGALG00000011270.4	KERA	-1.67575	0.00175769
ENSGALG00000023521.3	ADRA2A	-1.68738	0.00112266
ENSGALG00000006775.7	TGM2	-1.69144	0.00772118
ENSGALG00000048089.1	ENSGALG00000048089	-1.69548	0.00226459
ENSGALG00000033591.3	ENSGALG00000033591	-1.69958	8.67333e-05
ENSGALG00000039817.2	NOG2	-1.71512	1.01528e-10
ENSGALG00000007080.6	ENSGALG00000007080	-1.7218	9.38409e-22
ENSGALG00000013212.6	ENSGALG00000013212	-1.73899	6.07829e-05
ENSGALG00000049487.1	KCNK15	-1.78443	3.7613e-07
ENSGALG00000030012.2	EMILIN3	-1.78676	0.000129008
ENSGALG00000030576.3	ENSGALG00000030576	-1.82282	0.000175997
ENSGALG00000028407.3	GDF9	-1.85435	0.000184135
ENSGALG00000023844.3	ENSGALG00000023844	-1.8717	5.12759e-05
ENSGALG00000027887.4	ENSGALG00000027887	-1.89721	2.75359e-264
ENSGALG00000005253.6	C1QTNF8	-1.92012	0.000264692
ENSGALG00000009920.6	COCH	-1.93836	5.47113e-06
ENSGALG00000017184.5	MMP7	-2.00899	2.80233e-10
ENSGALG00000009042.6	ISM1	-2.16728	4.39301e-63
ENSGALG00000016945.6	LECT1	-2.19746	0.000432857
ENSGALG00000026153.3	FOXO6	-2.47189	4.50459e-26
